# Supplementary material for: Genetic and Clinical Studies of Peripheral Neuropathies with Three Small Heat Shock Protein Gene Variants in Korea
Source: Genes (Basel). 2022 Mar 5;13(3):462. doi: 10.3390/genes13030462 (PMC8949397; doi:10.3390/genes13030462)
Supplement: Supplementary file 1 [file genes-13-00462-s001.zip]

Archive with 1 entries (1 files):
- genes-1583524-supplementary.pdf
